# Supplementary material for: Synthesis and Biological Evaluation of 1,2,3-Triazole Tethered Thymol-1,3,4-Oxadiazole Derivatives as Anticancer and Antimicrobial Agents
Source: Pharmaceuticals (Basel). 2021 Aug 28;14(9):866. doi: 10.3390/ph14090866 (PMC8468421; doi:10.3390/ph14090866)
Supplement: Supplementary file 1 [file pharmaceuticals-14-00866-s001.zip]

Archive with 1 entries (1 files):
- pharmaceuticals-1353274-supplementary.pdf
